# Supplementary material for: Root and Root Canal Configuration Characterization Using Microcomputed Tomography: A Systematic Review
Source: J Clin Med. 2022 Apr 20;11(9):2287. doi: 10.3390/jcm11092287 (PMC9099997; doi:10.3390/jcm11092287)
Supplement: Supplementary file 1 [file jcm-11-02287-s001.zip]

Archive with 1 entries (1 files):
- jcm-1627278-supplementary.pdf
